# Supplementary material for: Pyrolysis Kinetics of Byrsonima crassifolia Stone as Agro-Industrial Waste through Isoconversional Models
Source: Molecules. 2023 Jan 5;28(2):544. doi: 10.3390/molecules28020544 (PMC9862415; doi:10.3390/molecules28020544)
Supplement: Supplementary file 1 [file molecules-28-00544-s001.zip]

Archive with 1 entries (1 files):
- molecules-2098361-supplementary.pdf
